# Supplementary material for: Impact of Nicotine-Free Electronic Cigarettes on Cardiovascular Health: A Systematic Review
Source: J Clin Med. 2025 Dec 9;14(24):8717. doi: 10.3390/jcm14248717 (PMC12734375; doi:10.3390/jcm14248717)
Supplement: Supplementary file 1 [file jcm-14-08717-s001.zip]

Archive with 1 entries (1 files):
- jcm-4005498-supplementary.pdf
